# Supplementary material for: Combined Transcriptomics and Metabolomics Uncover the Potential Mechanism of Plant Growth-Promoting Rhizobacteria on the Regrowth of Leymus chinensis After Mowing
Source: Int J Mol Sci. 2025 Jan 10;26(2):565. doi: 10.3390/ijms26020565 (PMC11766401; doi:10.3390/ijms26020565)
Supplement: Supplementary file 1 [file ijms-26-00565-s001.zip]

Archive with 1 entries (1 files):
- ijms-3359946-supplementary.pdf
